# Supplementary material for: Ribosomal RNA cleavage by the previously unidentified RelS–RelI toxin–antitoxin system controls growth of Mycobacterium tuberculosis
Source: Nucleic Acids Res. 2026 Jun 22;54(12):gkag571. doi: 10.1093/nar/gkag571 (PMC13284704; doi:10.1093/nar/gkag571)
Supplement: gkag571_Supplemental_Files [file gkag571_supplemental_files.zip]

Archive with 2 entries (2 files):
- Datasheet 1.xlsx
- RelSI_SUPPLEMENTARY FILES 05 05 26.pdf
