# Supplementary material for: Ribosomal RNA cleavage by the previously unidentified RelS–RelI toxin–antitoxin system controls growth of Mycobacterium tuberculosis
Source: Nucleic Acids Res. 2026 Jun 22;54(12):gkag571. doi: 10.1093/nar/gkag571 (PMC13284704; doi:10.1093/nar/gkag571)
Supplement: gkag571_Supplemental_Files [file gkag571_supplemental_files.zip › Datasheet 1.xlsx]

## Sheet: list of genomes
List of genomes for clade specific COGs (csCOGs) construction
assembly ID	species	strain	no.of proteins	no.of csCOGs
GCA_000266905.1	Mycolicibacterium chubuense	NBB4	5843	4635
GCA_000762985.1	Mycobacterium rufum	JS14	5443	4466
GCA_001187505.1	Mycobacterium goodii	X7B	6321	4604
GCA_002007745.1	Mycolicibacterium litorale	F4	5238	4216
GCF_000007865.1	Mycobacterium avium	paratuberculosis; K-10	4293	3637
GCF_000014985.1	Mycobacterium avium	104	4904	3886
GCF_000018345.1	Mycobacterium marinum	M	5380	4228
GCF_000069185.1	Mycobacteroides abscessus	ATCC 19977	4941	3977
GCF_000184435.1	Mycolicibacterium gilvum	Spyr1	5294	4362
GCF_000195955.2	Mycobacterium tuberculosis	H37Rv	3906	3343
GCF_000214155.1	Mycolicibacter sinensis	JDM601	4262	3532
GCF_000230895.2	Mycolicibacterium rhodesiae	NBB3	6066	4641
GCF_000253355.1	Mycobacterium tuberculosis	variant africanum; GM041182	3837	3315
GCF_000277125.1	Mycobacterium intracellulare	ATCC 13950	4943	3927
GCF_000340435.2	Mycobacterium haemophilum	ATCC 29548	3714	3170
GCF_000612725.1	Mycolicibacterium austroafricanum	DSM 44191	6262	5055
GCF_000613185.1	Mycolicibacterium cosmeticum	DSM 44829	6218	4817
GCF_000805385.1	Mycolicibacterium setense	DSM 45070	5877	4646
GCF_001021425.1	Mycobacterium senegalense	CK2	6527	5184
GCF_001021505.1	Mycobacterium heraklionense	Davo	4625	3778
GCF_001044235.1	Mycolicibacterium chlorophenolicum	DSM 43826	6881	5274
GCF_001049355.1	Mycolicibacterium aurum	NCTC 10437	5613	4535
GCF_001050035.1	Mycolicibacterium komanii	GPK 1020	5073	4223
GCF_001245615.1	Mycolicibacterium neworleansense	ATCC 49404	5874	4683
GCF_001291445.1	Mycolicibacterium mucogenicum	CSUR P2099	5903	4693
GCF_001307545.1	Mycolicibacterium fortuitum	CT6	5892	4728
GCF_001457595.1	Mycolicibacterium smegmatis	NCTC8159	6532	4912
GCF_001545135.1	Mycolicibacterium wolinskyi	CDC_01	7136	5283
GCF_001570425.1	Mycolicibacterium brisbanense	JCM15654	7003	5223
GCF_001570505.1	Mycolicibacterium thermoresistibile	JCM6362	4518	3727
GCF_001583415.1	Mycolicibacterium phlei	CCUG 21000	4996	4175
GCF_001605725.1	Mycobacteroides immunogenum	CCUG 47286	5395	4167
GCF_001655245.1	Mycolicibacterium vaccae	95051	5797	4574
GCF_001667525.1	Mycobacterium kubicae	ACS1160	5107	4141
GCF_001722335.1	Mycolicibacterium flavescens	M6	5700	4491
GCF_001907675.1	Mycobacterium paraffinicum	M11	5925	4381
GCF_002013645.1	Mycobacteroides salmoniphilum	D16Q15	4732	3918
GCF_002086115.1	Mycolicibacterium bacteremicum	DSM 45578	5623	4581
GCF_002086575.1	Mycobacterium branderi	DSM 44624	5598	4212
GCF_002086815.1	Mycolicibacterium parafortuitum	CCUG 20999	5713	4518
GCF_002101585.1	Mycolicibacter engbaekii	ATCC 27353	4046	3462
GCF_002101655.1	Mycolicibacter hiberniae	ATCC 49874	3951	3381
GCF_002101815.1	Mycobacterium paraense	IEC26	5229	4148
GCF_002101885.1	Mycolicibacter senuensis	DSM 44999	4143	3511
GCF_002101955.1	Mycolicibacter terrae	CIP 104321	4127	3450
GCF_002102105.1	Mycolicibacterium confluentis	DSM 44017	5400	4378
GCF_002102155.1	Mycobacterium europaeum	DSM 45397	5170	4120
GCF_002102185.1	Mycobacterium fragae	DSM 45731	4427	3682
GCF_002102265.1	Mycolicibacter longobardus	DSM 45394	4485	3753
GCF_900108565.1	Mycolicibacterium rutilum	DSM 45405	5718	4611

## Sheet: Selected gene pair
Pair of genes with high gene gain estimate selected for experimental verification
Representaive locus tag 1	csCOG 1	Number of gains	Sequence similarity (if any)	Representaive locus tag 2	csCOG 2	Number of gains	Sequence similarity (if any)
Rv2663	myco7.007070	4.36343	distantly related to BrnT toxin	Rv2664	myco7.005215	7.84645	HTH domain, putative DNA binding protein
Mycch_5672	myco7.007499	5.70939	no similarity	Mycch_5673	myco7.009103	3.91899	Antitoxin yefM, DNA binding protein
AFA91_01820	myco7.007869	2.96893	no similarity	AFA91_01825	myco7.007650	2.96893	HTH domain, putative DNA binding protein
BLW81_RS13135	myco7.004545	7.47878	HNH family nuclease	BLW81_RS13130	myco7.003795	7.39912	HTH domain, putative DNA binding protein
BST38_RS17710	myco7.004538	9.83184	no similarity	BST38_RS29380	myco7.004550	9.83039	RHH domain, putative DNA binding protein
AWB99_RS04535	myco7.006577	4.81401	HEPN domain, putative toxin	AWB99_RS04530	myco7.006104	6.30756	Nucleotidyltransferase fused to HTH domain, putative antitoxin
Mycch_5153	myco7.004689	5.63535	DUF3140	Mycch_5154	myco7.004704	5.15013	no similarity

## Sheet: relS and relI genes
relS genes in the genomes of the Mycobacteria
Protein accession	Locus tag	Assembly accession	Genome accession	csCOG	Species name
NP_217179.1	Rv2663	GCF_000195955.2	NC_000962.3	myco7.007070	Mycobacterium_tuberculosis_H37Rv_NC_000962.3
WP_013988937.1	MAF_RS13885	GCF_000253355.1	NC_015758.1	myco7.007070	Mycobacterium_tuberculosis_variant_africanum_GM041182_NC_015758.1
WP_168162519.1	B586_RS21355	GCF_000340435.2	NZ_CP011883.2	myco7.007070	Mycobacterium_haemophilum_DSM_44634_ATCC_29548_NZ_CP011883.2
WP_047320099.1	ABW16_RS15620	GCF_001021505.1	NZ_LDPO01000013.1	myco7.007070	Mycobacterium_heraklionense_Davo_NZ_LDPO01000047.1
WP_109560586.1	AWC24_RS22010	GCF_002101885.1	NZ_LQPS01000054.1	myco7.007070	Mycolicibacter_senuensis_DSM_44999_NZ_LQPS01000005.1
relI genes in the genomes of the Mycobacteria
Protein accession	Locus tag	Assembly accession	Genome accession	csCOG	Species name
NP_217180.1	Rv2664	GCF_000195955.2	NC_000962.3	myco7.005215	Mycobacterium_tuberculosis_H37Rv_NC_000962.3
WP_003413719.1	MAF_RS13890	GCF_000253355.1	NC_015758.1	myco7.005215	Mycobacterium_tuberculosis_variant_africanum_GM041182_NC_015758.1
WP_054881012.1	B586_RS08005	GCF_000340435.2	NZ_CP011883.2	myco7.005215	Mycobacterium_haemophilum_DSM_44634_ATCC_29548_NZ_CP011883.2
WP_200900672.1	ABW16_RS15625	GCF_001021505.1	NZ_LDPO01000013.1	myco7.005215	Mycobacterium_heraklionense_Davo_NZ_LDPO01000047.1
WP_174813623.1	AWC24_RS21060	GCF_002101885.1	NZ_LQPS01000054.1	myco7.005215	Mycolicibacter_senuensis_DSM_44999_NZ_LQPS01000005.1
WP_085265966.1	AWC16_RS17270	GCF_002102265.1	NZ_LQPG01000033.1	myco7.005215	Mycolicibacter_longobardus_DSM_45394_NZ_LQPG01000049.1

## Sheet: RelI homologs
List of RelI homologs with additional information
RelI-like protein accession	Locus tag	Species name	Lineage	RelS (if the relS gene is encoded in the same opron)	"Short" if there is no fusion to other domain
WP_284562552_1	QOY29_RS11945	Kocuria rosea RP1	Actinomycetes	RelS	short
WP_211447283_1	JSQ78_RS09825	Agrococcus Marseille-Q4369	Actinomycetes	RelS	short
WP_134772210_1	E3Z34_RS01650	Ornithinimicrobium flavum CPCC 203535	Actinomycetes	RelS	short
WP_114931042_1	DV701_RS11210	Ornithinimicrobium avium AMA3305	Actinomycetes	RelS	short
WP_110099048_1	QDX21_RS10170	Auritidibacter ignavus BABAE-6	Actinomycetes	RelS	short
WP_117328653_1	DCC27_RS09950	Auritidibacter NML130574	Actinomycetes	RelS	short
WP_279673507_1	QDX20_RS10320	Auritidibacter ignavus BABAE-2	Actinomycetes	RelS	short
WP_013491716_1	DN585_RS03505	Intrasporangium calvum C5	Actinomycetes	RelS	short
WP_228357338_1	Bra3105_RS14055	Brachybacterium halotolerans sub kimchii CBA3105	Actinomycetes	RelS	short
WP_126413237_1	EL340_RS02280	Actinomyces viscosus NCTC10951	Actinomycetes	RelS	short
WP_252590951_1	NF556_RS10815	Ornithinimicrobium HY1793	Actinomycetes	RelS	short
WP_252595473_1	NF556_RS09940	Ornithinimicrobium HY1793	Actinomycetes	RelS	short
WP_068202128_1	I598_RS06000	Isoptericola dokdonensis DS-3	Actinomycetes	RelS	short
WP_070725231_1	BLT69_RS09450	Schaalia radingae DSM 9169	Actinomycetes	RelS	short
WP_232336953_1	B1T43_RS06455	Mycobacterium kansasii 1MK	Actinomycetes	RelS	short
NP_217180_1	Rv2664	Mycobacterium tuberculosis H37Rv	Actinomycetes	RelS	short
WP_003413719_1	RE707_RS14170	Mycobacterium tuberculosis variant bovis AF212297	Actinomycetes	RelS	short
WP_031658939_1	CP438_RS14580	Mycobacterium tuberculosis LN3756	Actinomycetes	RelS	short
WP_096879446_1	CP466_RS14600	Mycobacterium tuberculosis LN317	Actinomycetes	RelS	short
WP_085248898_1	FSU58_RS28425	Mycobacterium riyadhense NTM	Actinomycetes	RelS	short
WP_054881012_1	B586_RS08005	Mycobacterium haemophilum DSM 44634 ATCC 29548	Actinomycetes	RelS	short
WP_232064735_1	G6N27_RS25410	Mycobacterium cookii JCM 12404	Actinomycetes	RelS	short
WP_224865013_1	KV112_RS07190	Mycolicibacter MYC123	Actinomycetes	RelS	short
WP_096420158_1	CPY97_RS01335	Microcella alkaliphila JAM-AC0309	Actinomycetes	RelS	short
WP_219069558_1	M5I08_RS10085	Candidatus Mycobacterium methanotrophicum na	Actinomycetes	RelS	short
WP_108871087_1	DHT94_RS06225	Tessaracoccus timonensis Marseille-P5995	Actinomycetes	RelS	short
WP_197683286_1	BLV05_RS23745	Jiangella alkaliphila DSM 45079	Actinomycetes	RelS
WP_249020127_1	M3M54_RS16595	Conexibacter S30A1	Thermoleophilia	RelS	short
WP_246465066_1	IM660_RS00515	Ruania alkalisoli RN3S43	Actinomycetes	RelS
WP_171705469_1	HL652_RS11645	Herbiconiux SALV-R1	Actinomycetes	RelS
AXH34402_1	DVJ78_02285	Humibacter BT305	Actinomycetes	RelS	short
WP_087069714_1	CYJ17_RS01075	Actinotignum timonense UMB0063	Actinomycetes	RelS	short
WP_072815224_1	QYN14_RS26295	Rhodococcus ruber Y14	Actinomycetes	RelS	short
WP_140189305_1	F1734_RS26065	Rhodococcus ruber C1	Actinomycetes	RelS	short
WP_168617772_1	ncot_RS11730	Nocardioides JQ2195	Actinomycetes	RelS	short
WP_151082978_1	E3N83_RS09175	Nocardioides cynanchi SB3-45	Actinomycetes	RelS	short
WP_010118372_1	FSW06_RS03365	Corynebacterium nuruki S6-4	Actinomycetes	RelS	short
WP_005187160_1	GII35_RS15160	Gordonia amarae BEN374	Actinomycetes	RelS	short
WP_095650412_1	EL541_RS07205	Kocuria rosea NCTC7512	Actinomycetes		short
WP_210403487_1	DCC27_RS12305	Auritidibacter NML130574	Actinomycetes		short
WP_122548949_1	QDX24_RS06975	Auritidibacter ignavus BABAE-3	Actinomycetes		short
WP_152351431_1	M4486_RS17365	Brachybacterium kimchii CBA3104	Actinomycetes		short
WP_014375974_1	BLASA_RS09835	Blastococcus saxobsidens DD2	Actinomycetes		short
WP_219065587_1	M5I08_RS05740	Candidatus Mycobacterium methanotrophicum na	Actinomycetes		short
WP_103062851_1	CWT10_RS09190	Actinomyces qiguomingii actinomyces 410	Actinomycetes		short
WP_090601397_1	MJO58_RS10225	Mycobacterium lentiflavum ATCC 51985	Actinomycetes		short
WP_282215222_1	KV395_RS18220	Microbacterium luteolum KACC 14465	Actinomycetes		short
WP_083075357_1	G6N25_RS10300	Mycobacterium heidelbergense JCM 14842	Actinomycetes		short
WP_246540832_1	F6B93_RS23100	Mycobacterium spongiae FSD4b-SM	Actinomycetes		short
WP_240258144_1	MKK62_RS20335	Mycobacterium paraterrae DSM 45127	Actinomycetes		short
WP_083048625_1	G6N20_RS12490	Mycobacterium shinjukuense JCM 14233	Actinomycetes		short
WP_220696047_1	K3U94_RS07105	Mycolicibacter heraklionensis JCM 30995	Actinomycetes		short
WP_225401686_1	K6T84_RS07265	Mycolicibacter MYC101	Actinomycetes		short
WP_286307538_1	QUE38_RS08990	Agromyces mangrovi NBRC 112812	Actinomycetes		short
WP_231026953_1	LQ955_RS04125	Subtercola endophyticus AK-R2A1-2	Actinomycetes		short
WP_009153090_1	SACMADRAFT_RS06990	Saccharomonospora marina XMU15	Actinomycetes
WP_223395987_1	K8W59_RS16200	Nocardioides rotundus MCCC 1A10561	Actinomycetes
WP_223202757_1	J4N02_RS16315	Propioniciclava MC1595	Actinomycetes
WP_231974222_1	DHT94_RS02915	Tessaracoccus timonensis Marseille-P5995	Actinomycetes
WP_242897569_1	MF406_RS08400	Georgenia TF02-10	Actinomycetes		short
WP_188061348_1	J5M86_RS15025	Yimella cx-51	Actinomycetes
WP_179873587_1	HUJ41_RS04880	Microcella indica CTD02-10-2	Actinomycetes
WP_242896937_1	MF406_RS05340	Georgenia TF02-10	Actinomycetes
WP_227421998_1	J4E96_RS10165	Pengzhenrongella sicca LRZ-2	Actinomycetes		short
WP_223358521_1	IT072_RS19655	Leifsonia ZF2019	Actinomycetes
WP_143981030_1	FOH10_RS14000	Nocardia otitidiscaviarum NEB252	Actinomycetes
WP_025356928_1	KALB_RS17055	Kutzneria albida DSM 43870	Actinomycetes
WP_167488838_1	F6W96_RS27715	Nocardia terpenica AUSMDU00012715	Actinomycetes
WP_157777729_1	CRH09_RS25875	Nocardia terpenica NC YFY NT001	Actinomycetes
WP_167478816_1	F5544_RS45350	Nocardia arthritidis AUSMDU00012717	Actinomycetes
WP_183150998_1	K1X59_RS17625	Microbacterium Se5.02b	Actinomycetes
WP_013350228_1	AARI_RS15575	Glutamicibacter arilaitensis Re117	Actinomycetes
WP_227928345_1	MUK71_RS15170	Arthrobacter zhangbolii zg-Y462	Actinomycetes
WP_212804491_1	Asera_RS02450	Actinocatenispora sera NBRC 101916	Actinomycetes
WP_203959743_1	Athai_RS01185	Actinocatenispora thailandica NBRC 105041	Actinomycetes
WP_214056945_1	ENKNEFLB_RS19850	Nocardioides aquaticus KCTC 9944	Actinomycetes		short
WP_310745083_1	RGB72_RS07810	Glutamicibacter protophormiae NEB723	Actinomycetes
WP_310745325_1	RGB72_RS11175	Glutamicibacter protophormiae NEB723	Actinomycetes
WP_135064975_1	E4K62_RS06225	Microbacterium wangchenii dk512	Actinomycetes
WP_013883768_1	CELGI_RS08780	Cellulomonas gilvus ATCC 13127	Actinomycetes
WP_126704132_1	EJ997_RS08305	Flaviflexus ciconiae H23T48	Actinomycetes
WP_235246096_1	L0A91_RS05085	Ornithinimicrobium INDO-MA30-4	Actinomycetes
WP_231242770_1	LQ940_RS11955	Nocardioides cx-173	Actinomycetes
WP_026428750_1	FB03_RS05455	Actinotignum schaalii CCUG 27420	Actinomycetes		short
WP_213448227_1	MN2019_RS00010	Mycolicibacterium neoaurum MN2019	Actinomycetes
WP_281567731_1	O7W24_RS15610	Mycolicibacterium neoaurum DSM 43536	Actinomycetes
WP_281604670_1	O6072_RS17155	Mycolicibacterium neoaurum DSM 1381	Actinomycetes
AMO04573_1	MyAD_04520	Mycolicibacterium neoaurum NRRL B-3805	Actinomycetes
WP_019513324_1	D174_RS04520	Mycolicibacterium neoaurum VKM Ac-1815D	Actinomycetes
WP_199196262_1	C6A86_RS28775	Mycobacterium ITM-2016-00316	Actinomycetes
WP_238589148_1	XF36_RS06315	Pseudonocardia HH130629-09	Actinomycetes
WP_261965072_1	Dmats_RS19525	Dactylosporangium matsuzakiense NRRL B-16293	Actinomycetes
WP_223104643_1	Dvina_RS23645	Dactylosporangium vinaceum NRRL B-16297	Actinomycetes
WP_285454593_1	QP939_RS01155	Amycolatopsis 2-2	Actinomycetes
WP_247062340_1	MUY22_RS22805	Amycolatopsis WQ 127309	Actinomycetes
WP_135974955_1	E5225_RS00340	Cellulomonas shaoxiangyii Z28	Actinomycetes
WP_027463701_1	DFI_RS15430	Deinococcus ficus CC-FR2-10	Deinococcota
WP_106679215_1	Q3V23_RS28760	Streptomyces VNUA116	Actinomycetes
WP_079432218_1	B4U46_RS34565	Streptomyces katrae S3	Actinomycetes
WP_116214599_1	DXZ73_RS32910	Streptomyces olivoreticuli sub olivoreticuli ATCC 31159	Actinomycetes
WP_108579983_1	C3E78_RS15655	Aeromicrobium chenweiae 592	Actinomycetes
WP_153909961_1	GEV26_RS15755	Aeromicrobium yanjiei MF47	Actinomycetes
WP_216822956_1	C6I20_RS00905	Aeromicrobium A1-2	Actinomycetes
WP_232403841_1	NQV15_RS15855	Aeromicrobium zg.Y1379 na	Actinomycetes
WP_007079625_1	HMPREF0063_RS15365	Aeromicrobium marinum DSM 15272	Actinomycetes
WP_227567871_1	NP064_RS03630	Cellulomonas chengniuliangii zg-Y338	Actinomycetes
WP_210410950_1	FFI11_RS17745	Oerskovia KBS0722	Actinomycetes
WP_054247952_1	MPY17_RS35740	Rhodococcus opacus 9	Actinomycetes
WP_257752117_1	M0M43_RS28895	Pimelobacter simplex N39	Actinomycetes
WP_282426891_1	QI633_RS20370	Nocardioides QY071	Actinomycetes
WP_038680902_1	KR76_RS20580	Pimelobacter simplex VKM Ac-2033D	Actinomycetes
WP_127794472_1	ELQ40_RS15340	Agromyces LHK192	Actinomycetes
WP_243553824_1	MTO99_RS11860	Agromyces larvae CFWR-12	Actinomycetes
WP_139416184_1	FHG54_RS04345	Agromyces laixinhei HY052	Actinomycetes
WP_101525758_1	C0R66_RS17360	Nocardioides houyundeii 78	Actinomycetes
WP_227912018_1	QNO06_RS15905	Arthrobacter zg-Y20	Actinomycetes
WP_178009911_1	HW566_RS01895	Microbacterium oleivorans I46	Actinomycetes
WP_257502345_1	QNO12_RS10285	Microbacterium zg-B185	Actinomycetes
WP_257505033_1	QNO14_RS09255	Microbacterium zg-Y625	Actinomycetes
WP_129391269_1	ET475_RS13500	Microbacterium protaetiae DFW100M-13	Actinomycetes
WP_275276958_1	PU630_RS10155	Microbacterium KACC 23027	Actinomycetes
WP_289329664_1	QUC20_RS09260	Microbacterium arborescens SSF12	Actinomycetes
WP_224112193_1	MAV_RS27045	Mycobacterium avium 104	Actinomycetes
WP_236800010_1	LFT44_RS18905	Arthrobacter FW306-05-C	Actinomycetes
WP_141157942_1	NIBR502771_RS00255	Pseudarthrobacter NIBRBAC000502771	Actinomycetes
WP_013603112_1	ASPHE3_RS20675	Pseudarthrobacter phenanthrenivorans Sphe3	Actinomycetes
WP_267278797_1	F8G81_RS09875	Arthrobacter CDRTa11	Actinomycetes
AYY11797_1	EF847_02735	Actinobacteria bacterium YIM 96077	Actinomycetes		short
WP_303684756_1	Q3O43_RS30150	Rhodococcus aetherivorans L13	Actinomycetes		short

## Sheet: 3' seq data
3′-OH RNA-seq data of M. smegmatis cell-free transcription/translation systems with RelS or RelS H10A.
# R1: Replication 1; R2: Replication 2
ReferenceName	EndPosition	AAGT (+RelS_R1)	ACAC (+RelS H10A_R1)	CGTC (+RelS H10A_R2)	GTAT (+RelS_R2)	TACA (NO Toxin_R2 )	GGTA (No Toxin_R1 )
16SrRNA	-151	0.0143612	0.0257357	0.0250873	0.017669	0.0264629	0
16SrRNA	-150	0.0388712	0.0557974	0.0464594	0.0346447	0.0590831	0
16SrRNA	-149	0.0194026	0.0313145	0.0279535	0.0213536	0.0303946	0
16SrRNA	-148	0.013178	0.0217284	0.0209846	0.0147891	0.0281433	0
16SrRNA	-147	0.00614603	0.00956959	0.0101456	0.00722122	0.0113292	0
16SrRNA	-146	0.00643435	0.0107592	0.012605	0.00817334	0.0128864	4.88118e-05
16SrRNA	-145	0	0	0	0	0	0
16SrRNA	-144	0.0013682	0.00272683	0.00354857	0.00232411	0.00368994	0.000514385
16SrRNA	-143	0.000137044	0.000179068	0.000222587	0.000105618	0.000164923	3.99181e-05
16SrRNA	-142	0.00543759	0.0078487	0.00792795	0.00579381	0.00755842	0.00176322
16SrRNA	-141	0	0	0	0	0	0
16SrRNA	-140	0.0020332	0.00252538	0.0040313	0.0028956	0.00365872	0.000528863
16SrRNA	-139	0.00535821	0.00641418	0.00701012	0.00479515	0.00696037	0.00133736
16SrRNA	-138	0.0208472	0.0225072	0.0179856	0.0118328	0.020516	0.00413556
16SrRNA	-137	0.00241363	0.00365641	0.00468441	0.00292801	0.00448894	0.000807463
16SrRNA	-136	0	0	0	0	0	0
16SrRNA	-135	0.0010297	0.00167744	0.00384352	0.0021568	0.00380603	0.000373534
16SrRNA	-134	0.00316924	0.00425352	0.00555827	0.00326578	0.00581392	0.00113901
16SrRNA	-133	0.0120614	0.0169291	0.0196225	0.0128963	0.0285212	0.0107148
16SrRNA	-132	0.00377958	0.00556427	0.00775941	0.00508952	0.00798113	0.00153095
16SrRNA	-131	0	0	0	0	0	0
16SrRNA	-130	0.00971442	0.0134452	0.0203067	0.013975	0.0207394	0.00344103
16SrRNA	-129	0.00523015	0.00794021	0.0128157	0.00849908	0.0136093	0.00232663
16SrRNA	-128	0.00291762	0.00432725	0.00744797	0.00471306	0.00761286	0.00115432
16SrRNA	-127	0	0	0	0	0	0
16SrRNA	-126	0.000242636	0.000417386	0.00168269	0.000856444	0.0013514	0.000124511
16SrRNA	-125	0.000363954	0.000481903	0.00224053	0.00108023	0.00179093	0.000162568
16SrRNA	-124	0	0	0	0	0	0
16SrRNA	-123	0	0	0	0	0	0
16SrRNA	-122	8.83674e-05	0.000183018	0.000391131	0.000271364	0.000427518	4.90186e-05
16SrRNA	-121	0.000823015	0.000778155	0.0030805	0.00189693	0.00332247	0.000227513
16SrRNA	-120	0.000325761	0.000439769	0.00226709	0.00134846	0.00274604	0.000172082
16SrRNA	-119	0.000139291	0.000227126	0.000683334	0.000407831	0.00077978	9.84509e-05
16SrRNA	-118	0.000595357	0.000772888	0.00276997	0.00159629	0.00299903	0.000190697
16SrRNA	-117	0.000336994	0.000356819	0.00136392	0.000708475	0.0012121	0.000168153
16SrRNA	-116	0.000260609	0.000301519	0.00121186	0.0005192	0.00102876	0.000109827
16SrRNA	-115	0.00048003	0.000656362	0.00181093	0.00110585	0.00193664	0.00022379
16SrRNA	-114	0	0	0	0	0	0
16SrRNA	-113	0.0119026	0.0262446	0.0240193	0.0120043	0.0241211	0.00926473
16SrRNA	-112	0.000815526	0.00137461	0.00275349	0.00199732	0.0032336	0.000729075
16SrRNA	-111	0	0	0	0	0	0
16SrRNA	-110	0.000195457	0.00028111	0.000762109	0.000457502	0.00063247	0.000150779
16SrRNA	-109	0.000615576	0.00077223	0.00135476	0.000841804	0.00136742	0.000373121
16SrRNA	-108	0	0	0	0	0	0
16SrRNA	-107	0	0	0	0	0	0
16SrRNA	-106	0.000194708	0.00029296	0.000954469	0.000529134	0.000900669	0.000115411
16SrRNA	-105	0	0	0	0	0	0
16SrRNA	-104	0	0	0	0	0	0
16SrRNA	-103	0.000402147	0.000642537	0.00102134	0.000642595	0.00104558	0.00028377
16SrRNA	-102	0.000348227	0.00034826	0.00112301	0.000611746	0.0012153	0.000229995
16SrRNA	-101	0.000362456	0.000462811	0.00140331	0.00082089	0.00126974	0.000272602
16SrRNA	-100	0.00258662	0.00297503	0.00419343	0.00275233	0.0045746	0.00144905
16SrRNA	-99	0.00242636	0.00340295	0.00382429	0.0027722	0.00447773	0.00200128
16SrRNA	-98	0.000785571	0.00111852	0.0011624	0.000819844	0.00118888	0.000709633
16SrRNA	-97	0.000225412	0.000270577	0.000715393	0.00037489	0.00063247	0.000198763
16SrRNA	-96	0.000307039	0.00034431	0.000854625	0.000452796	0.00088866	0.00024468
16SrRNA	-95	0.000752621	0.00106914	0.00164147	0.000925462	0.00162201	0.000831455
16SrRNA	-94	0.00253719	0.00383152	0.00428045	0.00303311	0.00460182	0.00232166
16SrRNA	-93	0	0	0	0	0	0
16SrRNA	-92	0.000823015	0.00109679	0.00208298	0.0013197	0.0020207	0.000748517
16SrRNA	-91	0	0	0	0	0	0
16SrRNA	-90	0	0	0	0	0	0
16SrRNA	-89	0.000550424	0.000625421	0.00326553	0.00192778	0.00290216	0.000478811
16SrRNA	-88	0	0	0	0	0	0
16SrRNA	-87	0	0	0	0	0	0
16SrRNA	-86	0	0	0	0	0	0
16SrRNA	-85	0.000325012	0.00032061	0.00208206	0.00117016	0.00200949	0.000328859
16SrRNA	-84	0	0	0	0	0	0
16SrRNA	-83	0.000109336	0.000151418	0.000637534	0.000344042	0.00055161	0.000121616
16SrRNA	-82	0.000285322	0.000333119	0.00108637	0.000500377	0.000786985	0.00022441
16SrRNA	-81	0	0	0	0	0	0
16SrRNA	-80	5.4668e-05	8.09755e-05	0.000263807	0.000147446	0.00025619	4.30206e-05
16SrRNA	-79	0.000430604	0.000533912	0.00118988	0.000578806	0.001072	0.00037188
16SrRNA	-78	0	0	0	0	0	0
16SrRNA	-77	0.000861208	0.00140621	0.00298432	0.00148597	0.00274044	0.00119941
16SrRNA	-76	0.000477783	0.000576045	0.00307317	0.00156283	0.00275405	0.000542101
16SrRNA	-75	0	0	0	0	0	0
16SrRNA	-74	0	0	0	0	0	0
16SrRNA	-73	0.000183475	0.000235685	0.000959965	0.000436588	0.000750958	0.000210346
16SrRNA	-72	0	0	0	0	0	0
16SrRNA	-71	0	0	0	0	0	0
16SrRNA	-70	0	0	0	0	0	0
16SrRNA	-69	0.000302546	0.000370644	0.00174681	0.000848078	0.00153954	0.000357815
16SrRNA	-68	0.000138542	0.000152076	0.000576162	0.000238947	0.000456339	0.000151813
16SrRNA	-67	0.00015352	0.000190918	0.00062929	0.00026143	0.000429119	0.000168566
16SrRNA	-66	0	0	0	0	0	0
16SrRNA	-65	0	0	0	0	0	0
16SrRNA	-64	0.000174488	0.000148126	0.000415862	0.000234241	0.00036347	0.000176633
16SrRNA	-63	0	0	0	0	0	0
16SrRNA	-62	0.00111358	0.00144439	0.00365391	0.00174321	0.00312312	0.00174895
16SrRNA	-61	0.000713679	0.000955248	0.00180177	0.000862196	0.00156436	0.00109537
16SrRNA	-60	0.00165801	0.00211458	0.00354124	0.0016857	0.00285332	0.00244742
16SrRNA	-59	0	0	0	0	0	0
16SrRNA	-58	0	0	0	0	0	0
16SrRNA	-57	0	0	0	0	0	0
16SrRNA	-56	0.000734648	0.00105005	0.00214435	0.00112206	0.00183256	0.000772716
16SrRNA	-55	0.000297304	0.000578679	0.000996604	0.000479985	0.000843027	0.00042276
16SrRNA	-54	0	0	0	0	0	0
16SrRNA	-53	0.00422366	0.012278	0.00659701	0.00581525	0.0132306	0.00511469
16SrRNA	-52	0.00927184	0.0128468	0.0117357	0.00926612	0.0153946	0.00977684
16SrRNA	-51	0	0	0	0	0	0
16SrRNA	-50	0.00528482	0.00659522	0.00608039	0.00478992	0.00722137	0.00513082
16SrRNA	-49	0.00792536	0.0104373	0.00935782	0.0059308	0.00865924	0.00978139
16SrRNA	-48	0	0	0	0	0	0
16SrRNA	-47	0.0246201	0.0541344	0.0389189	0.0250465	0.0363734	0.0483266
16SrRNA	-46	0.00474788	0.00645763	0.00589719	0.00350421	0.0051102	0.00757472
16SrRNA	-45	0.00341338	0.00465774	0.0046954	0.00269639	0.00399337	0.00509484
16SrRNA	-44	0.00390689	0.00576704	0.00553262	0.00328774	0.00476594	0.00638876
16SrRNA	-43	0.0275182	0.0441047	0.0312254	0.0206279	0.0284531	0.0366217
16SrRNA	-42	0.0495352	0.0869776	0.0682811	0.0526342	0.0619012	0.0789343
16SrRNA	-41	0	0	0	0	0	0
16SrRNA	-40	0	0	0	0	0	0
16SrRNA	-39	0.00237843	0.00376832	0.00407527	0.00234607	0.00343455	0.00448241
16SrRNA	-38	0.0112878	0.0158896	0.0153191	0.00823033	0.0124749	0.0163366
16SrRNA	-37	0	0	0	0	0	0
16SrRNA	-36	0.00198078	0.00333645	0.00350094	0.00196438	0.00266678	0.00373969
16SrRNA	-35	0.00297903	0.004505	0.00484287	0.00264201	0.00398376	0.00518481
16SrRNA	-34	0	0	0	0	0	0
16SrRNA	-33	0.00351822	0.00604156	0.00602268	0.00330395	0.00488843	0.00723283
16SrRNA	-32	0.00982601	0.0167409	0.0164394	0.00931318	0.0137526	0.0190279
16SrRNA	-31	0.00189241	0.00346549	0.00328934	0.00187184	0.0025547	0.00412274
16SrRNA	-30	0.00112107	0.0020132	0.00200237	0.00112938	0.00163802	0.00245238
16SrRNA	-29	0	0	0	0	0	0
16SrRNA	-28	0	0	0	0	0	0
16SrRNA	-27	0.0115686	0.0212347	0.0210185	0.0114172	0.0161656	0.0269261
16SrRNA	-26	0.0122995	0.022134	0.0213876	0.0119573	0.0176203	0.0293831
16SrRNA	-25	0	0	0	0	0	0
16SrRNA	-24	0	0	0	0	0	0
16SrRNA	-23	0.00143485	0.00262808	0.00243197	0.0014959	0.00197026	0.00345695
16SrRNA	-22	0	0	0	0	0	0
16SrRNA	-21	0.00117424	0.00187165	0.00197672	0.00123343	0.00164362	0.00261081
16SrRNA	-20	0	0	0	0	0	0
16SrRNA	-19	0	0	0	0	0	0
16SrRNA	-18	0	0	0	0	0	0
16SrRNA	-17	0.000125062	0.000152076	0.000244571	0.00010248	0.000151312	0.000246541
16SrRNA	-16	0	0	0	0	0	0
16SrRNA	-15	0	0	0	0	0	0
16SrRNA	-14	0.000710684	0.000865714	0.00099752	0.000516585	0.00068611	0.00142899
16SrRNA	-13	0.000360958	0.000457544	0.00045067	0.00028339	0.000385086	0.000713356
16SrRNA	-12	0.000648527	0.000857155	0.000786841	0.000444431	0.000722137	0.00143809
16SrRNA	-11	0.00387543	0.0064155	0.012573	0.00548794	0.0119008	0.0184635
16SrRNA	-10	0.00191488	0.00210273	0.00268479	0.00137983	0.00265237	0.003719
16SrRNA	-9	0.001333	0.00200793	0.00268479	0.00112415	0.00249145	0.0033099
16SrRNA	-8	0.514254	0.0241353	0.021318	0.519179	0.0148166	0.00861632
16SrRNA	-7	0.000890414	0.00413963	0.00453968	0.000854876	0.0037692	0.006511
16SrRNA	-6	0.000425362	0.00173669	0.00266372	0.00048992	0.00220804	0.00285901
16SrRNA	-5	0.000295806	0.0011725	0.00134926	0.000248358	0.00115846	0.00213986
16SrRNA	-4	0.000378931	0.00141477	0.00144727	0.000188229	0.00132098	0.00255559
16SrRNA	-3	0.000112331	0.000269918	0.000300447	7.42461e-05	0.000227369	0.000476329
16SrRNA	-2	0.000256116	0.000483878	0.000458914	0.000128101	0.000346658	0.00084552
16SrRNA	-1	0.00204743	0.00764396	0.00787574	0.00117905	0.00739029	0.01501
16SrRNA	0	0.0590714	0.282949	0.282299	0.0369176	0.280239	0.531797
